# Supplementary material for: Association of anti-diabetic drugs and COVID-19 outcomes in patients with diabetes mellitus type 2 and cardiomyopathy
Source: Sci Rep. 2024 Mar 27;14:7227. doi: 10.1038/s41598-024-57871-9 (PMC10973387; doi:10.1038/s41598-024-57871-9)
Supplement: Supplementary file 1 — Supplementary Information 1. [file 41598_2024_57871_MOESM1_ESM.xlsx]

## Sheet: List1
SARS-CoV-2 and COVID-19 outcomes and patient characteristics in groups depending on antidiabetic therapy
	SGLT2 yes, N=1565		SGLT2 no, N=12920		p	metformin yes, N=9672		metformin no, N=4813			Sulfonylureas yes, N=4953		Sulfonylureas no, N=9532			Dipeptidyl peptidase 4 (DPP-4) inhibitors yes, N=3865		Dipeptidyl peptidase 4 (DPP-4) inhibitors no, N=10620			Glucagon-like peptide-1 (GLP-1) analogues yes, N=909		Glucagon-like peptide-1 (GLP-1) analogues no, N=13576			Alpha glucosidase inhibitors yes, N=52		Alpha glucosidase inhibitors no, N=7660			Thiazolidinediones yes, N=552		Thiazolidinediones no, N=13933			repaglinide yes, N=744		repaglinide no, N = 13741			insulin yes, N=2341		insulin no, N=12144
	N	%	N	%		N	%	N	%	p	N	%	N	%	P	N	%	N	%	P	N	%	N	%	p	N	%	N	%	P	N	%	N	%	p	N	%	N	%	P	N	%	N	%	p
SARS-Cov-2 positive	188	12	2033	15.7	<0,001	1440	0.149	781	0.162	0.035	783	0.158	1438	0.151	0.253	637	0.165	1584	0.149	0.021	142	0.156	2079	0.153	0.816	10	0.111	2211	0.154	0.306	93	0.168	2128	0.153	0.307	111	0.149	2110	0.154	0.79	408	0.174	1813	0.149	0.002
COVID-19 hospitalized	58	3.7	1078	8.3	<0,001	679	0.07	457	0.095	<0,001	455	0.092	681	0.071	<0,001	324	0.084	812	0.076	0.151	45	0.05	1091	0.08	<0,001	4	0.044	1132	0.079	0.322	42	0.076	1094	0.079	0.927	67	0.09	1069	0.078	0.233	222	0.095	914	0.075	0.001
COVID-19 deaths	17	1.1	353	2.7	<0,001	202	0.021	168	0.035	<0,001	144	0.029	226	0.024	0.058	107	0.028	263	0.025	0.341	14	0.015	356	0.026	0.055	2	0.022	368	0.026	1	12	0.022	358	0.026	0.68	24	0.032	346	0.025	0.231	86	0.037	284	0.023	<0,001
Sex, female	516	33	7196	55.7	<0,001	5079	0.525	2633	0.547	0.013	2688	0.543	5024	0.527	0.076	2006	0.519	5706	0.537	0.052	366	0.403	7346	0.541	<0,001	52	0.578	7660	0.532	0.398	321	0.582	7391	0.53	0.019	438	0.589	7274	0.529	0.002	1204	0.514	6508	0.536	0.057
DM≤2 years	144	9.2	700	5.4	<0,001	242	0.05	602	0.062	0.004	121	0.024	723	0.076	<0,001	125	0.032	719	0.068	<0,001	19	0.021	825	0.061	<0,001	1	0.011	843	0.059	0.065	17	0.031	827	0.059	0.005	24	0.032	820	0.06	0.002	15	0.006	829	0.068	<0,001
Insulin yes	325	20.8	2016	15.6	<0,001	1004	0.104	1337	0.278	<0,001	265	0.054	2076	0.218	<0,001	505	0.131	1836	0.173	<0,001	294	0.323	2047	0.151	<0,001	11	0.122	2330	0.162	0.388	68	0.123	2273	0.163	0.012	104	0.14	2237	0.163	0.104
ACEI or ARB yes	1280	81.8	9038	70	<0,001	7116	0.736	3202	0.665	<0,001	3452	0.697	6866	0.72	0.003	2815	0.728	7503	0.706	0.011	694	0.763	9624	0.709	<0,001	55	0.611	10263	0.713	0.034		0.752	9903	0.711	0.04	514	0.691	9804	0.713	0.183	1687	0.721	8631	0.711	0.343
SARS-CoV-2 vaccination dose 1	1226	78.3	7961	61.6	<0,001	6448	0.667	2739	0.569	<0,001	2913	0.588	6274	0.658	<0,001	2500	0.647	6687	0.63	0.059	720	0.792	8467	0.624	<0,001	42	0.467	9145	0.635	0.001	379	0.687	8808	0.632	0.009	419	0.563	8768	0.638	<0,001	1465	0.626	7722	0.636	0.361
SARS-CoV-2 vaccination dose 2	1170	74.8	7424	57.5	<0,001	6049	0.625	2545	0.529	<0,001	2714	0.548	5880	0.617	<0,001	2330	0.603	6264	0.59	0.163	676	0.744	7918	0.583	<0,001	38	0.422	8556	0.594	0.001	352	0.638	8242	0.592	0.031	387	0.52	8207	0.597	<0,001	1374	0.587	7220	0.595	0.505
SARS-CoV-2 vaccination booster	564	36	3456	26.7	<0,001	2877	0.297	1143	0.237	<0,001	1217	0.246	2803	0.294	<0,001	1087	0.281	2933	0.276	0.557	325	0.358	3695	0.272	<0,001	20	0.222	4000	0.278	0.288	166	0.301	3854	0.277	0.225	195	0.262	3825	0.278	0.355	628	0.268	3392	0.279	0.279
Malignant neoplasms_C00_C99	123	7.9	1638	12.7	<0,001	1067	0.11	694	0.144	<0,001	608	0.123	1153	0.121	0.769	465	0.12	1296	0.122	0.795	87	0.096	1674	0.123	0.015	11	0.122	1750	0.122	1	66	0.12	1695	0.122	0.941	110	0.148	1651	0.12	0.027	345	0.147	1416	0.117	<0,001
Hypertensive diseases _I10_I17	1321	84.4	11407	88.3	<0,001	8518	0.881	4210	0.875	0.305	4389	0.886	8339	0.875	0.051	3394	0.878	9334	0.879	0.91	817	0.899	11911	0.877	0.061	79	0.878	12649	0.879	1	498	0.902	12230	0.878	0.099	659	0.886	12069	0.878	0.601	2082	0.889	10646	0.877	0.091
Ischemic heart diseases _I20_I27	705	45	4257	32.9	<0,001	3157	0.326	1805	0.375	<0,001	1655	0.334	3307	0.347	0.126	1398	0.362	3564	0.336	0.004	339	0.373	4623	0.341	0.047	27	0.3	4935	0.343	0.435	145	0.263	4817	0.346	<0,001	258	0.347	4704	0.342	0.813	992	0.424	3970	0.327	<0,001
Cerebrovascular diseases _I60_I71	177	11.3	1790	13.9	0.006	1202	0.124	765	0.159	<0,001	691	0.14	1276	0.134	0.357	594	0.154	1373	0.129	<0,001	130	0.143	1837	0.135	0.518	12	0.133	1955	0.136	1	65	0.118	1902	0.137	0.23	120	0.161	1847	0.134	0.04	432	0.185	1535	0.126	<0,001
Other circulatory diseases_I00_I09_I_I20_I100	1565	100	12920	100	NA	9672	1	4813	1	N/A	4953	1	9532	1	N/A	3865	1	10620	1	N/A	909	1	13576	1	N/A	90	1	14395	1	N/A	552	1	13933	1		744	1	13741	1		2341	1	12144	1	N/A
Chronic lower respiratory diseases _J40_J49	366	23.4	3070	23.8	0.752	2100	0.217	1336	0.278	<0,001	1209	0.244	2227	0.234	0.161	879	0.227	2557	0.241	0.098	250	0.275	3186	0.235	0.006	24	0.267	3412	0.237	0.539	127	0.23	3309	0.237	0.718	196	0.263	3240	0.236	0.083	618	0.264	2818	0.232	<0,001
Other chronic obstructive pulmonary disease _J46	261	16.7	2093	16.2	0.639	1414	0.146	940	0.195	<0,001	838	0.169	1516	0.159	0.117	612	0.158	1742	0.164	0.43	179	0.197	2175	0.16	0.004	19	0.211	2335	0.162	0.199	83	0.15	2271	0.163	0.478	137	0.184	2217	0.161	0.101	420	0.179	1934	0.159	0.017
Renal failure _N18	129	8.2	1567	12.1	<0,001	560	0.058	1136	0.236	<0,001	688	0.139	1008	0.106	<0,001	517	0.134	1179	0.111	<0,001	133	0.146	1563	0.115	0.005	17	0.189	1679	0.117	0.046	37	0.067	1659	0.119	<0,001	138	0.185	1558	0.113	<0,001	485	0.207	1211	0.1	<0,001
	Mean	SD	mean	SD	p	Mean	SD	Mean	SD	p	Mean	SD	mean	SD	p	Mean	SD	Mean	SD	p	Mean	SD	Mean	SD	p	Mean	SD	Mean	SD	p	Mean	SD	mean	SD	P	Mean	SD	Mean	SD	p	mean	SD	mean	SD	P
age, years	65.98	9.582	74.85	9.582	<0,001	72.79	9.906	76.09	9.73	<0,001	76.04	9.245	72.77	10.147	<0,001	73.53	9.323	74.02	10.192	0.006	65.32	8.8	74.46	9.779	<0,001	78.52	9.017	73.86	9.968	<0,001	70.85	9.502	74.01	9.969	<0,001	76.9	9.256	73.73	9.981	<0,001	72.83	9.496	74.09	10.045	<0,001
DM duration, years	6.58	4.305	6.48	4.009	0.198	6.18	3.836	7.13	4.358	<0,001	7.03	3.559	6.22	4.245	<0,001	6.96	3.853	6.32	4.095	<0,001	7.97	4.153	6.4	4.015	<0,001	8.34	4.604	6.48	4.035	<0,001	7.22	3.794	6.47	4.049	<0,001	7.21	3.949	6.46	4.043	<0,001	9.63	4.629	5.89	3.618	<0,001
Body mass index (kg/m2)*	30	4.397	30.52	6.838	0.443	30.84	7.089	29.17	3.92	0.589	29.33	6.47	30.79	6.562	0.639	31.14	9.209	30.17	5.316	0.741	31	7.071	30.39	6.549	0.901	26	.	30.63	6.506	.	36	.	30.21	6.467	N/A	32	4.243	30.3	6.643	0.729	28.67	6.351	30.68	6.557	0.621
HbA1c (%)**	7.42	1.381	7.1	1.732	0.148	7.29	1.674	6.78	1.682	0.03	7.38	1.884	7.01	1.556	0.084	7.19	1.765	7.12	1.663	0.761	7.38	1.83	7.12	1.678	0.501	6	.	7.15	1.69	.	7.55	1.572	7.13	1.694	0.42	7.17	1.193	7.14	1.711	0.96	7.84	1.877	6.98	1.601	0.001
*data available for 25 people
**data available for 250 people
