# Supplementary material for: Association of anti-diabetic drugs and COVID-19 outcomes in patients with diabetes mellitus type 2 and cardiomyopathy
Source: Sci Rep. 2024 Mar 27;14:7227. doi: 10.1038/s41598-024-57871-9 (PMC10973387; doi:10.1038/s41598-024-57871-9)
Supplement: Supplementary file 2 — Supplementary Information 2. [file 41598_2024_57871_MOESM2_ESM.xlsx]

## Sheet: List1
Univariate regression model for outcome of SARS-CoV-2 positivity
		Sig.	Exp(B)	95% C.I.for EXP(B)
				Lower	Upper
	age, years	0.01	0.994	0.99	0.999
	Sex, female	<0,001	0.855	0.781	0.936
	DM≤2 years	<0,001	0.587	0.466	0.739
	DM duration, years	<0,001	1.023	1.012	1.034
	Insulin yes	0.002	1.203	1.069	1.353
	ACEI or ARB yes	0.331	0.952	0.862	1.051
	SARS-CoV-2 vaccination dose 1	<0,001	0.6	0.548	0.657
	SARS-CoV-2 vaccination dose 2	<0,001	0.525	0.479	0.575
	SARS-CoV-2 vaccination booster	<0,001	0.273	0.238	0.314
	Malignant neoplasms_C00_C99	0.067	1.133	0.991	1.296
	Hypertensive diseases _I10_I17	<0,001	1.296	1.116	1.504
	Ischemic heart diseases _I20_I27	0.171	1.068	0.972	1.174
	Cerebrovascular diseases _I60_I71	0.101	1.114	0.979	1.266
	Chronic lower respiratory diseases _J40_J49	<0,001	1.282	1.158	1.42
	Other chronic obstructive pulmonary disease _J46	<0,001	1.29	1.149	1.449
	Renal failure _N18	<0,001	1.417	1.245	1.612
	Thiazolidinediones (pioglitazone)	0.314	1.124	0.895	1.411
	Sodium-glucose co-transporter 2 (SGLT2) inhibitors	<0,001	0.731	0.623	0.858
	Sulfonylureas	0.252	1.057	0.961	1.162
	Dipeptidyl peptidase 4 (DPP-4) inhibitors	0.021	1.126	1.018	1.245
	Glucagon-like peptide-1 (GLP-1) analogues	0.803	1.024	0.851	1.232
	Biguanides (metformin)	0.035	0.903	0.821	0.993
	Alpha glucosidase inhibitors (acarbose)	0.268	0.689	0.356	1.331
	Repaglinide	0.748	0.967	0.786	1.189
Univariate regression model for outcome of COVID-19 hospitalization
		Sig.	Exp(B)	95% C.I.for EXP(B)
				Lower	Upper
	age, years	<0,001	1.02	1.014	1.027
	Sex, female	0.001	0.82	0.727	0.926
	DM≤2 years	<0,001	0.539	0.387	0.75
	DM duration, years	<0,001	1.028	1.013	1.043
	Insulin yes	0.001	1.287	1.104	1.501
	ACEI or ARB yes	0.445	0.95	0.832	1.084
	SARS-CoV-2 vaccination dose 1	<0,001	0.346	0.306	0.392
	SARS-CoV-2 vaccination dose 2	<0,001	0.298	0.262	0.34
	SARS-CoV-2 vaccination booster	<0,001	0.206	0.166	0.257
	Malignant neoplasms_C00_C99	0.031	1.213	1.018	1.444
	Hypertensive diseases _I10_I17	<0,001	1.435	1.163	1.77
	Ischemic heart diseases _I20_I27	0.01	1.18	1.041	1.337
	Cerebrovascular diseases _I60_I71	0.002	1.299	1.102	1.53
	Chronic lower respiratory diseases _J40_J49	<0,001	1.606	1.409	1.83
	Other chronic obstructive pulmonary disease _J46	<0,001	1.622	1.402	1.876
	Renal failure _N18	<0,001	1.728	1.471	2.03
	Thiazolidinediones (pioglitazone)	0.835	0.966	0.701	1.332
	Sodium-glucose co-transporter 2 (SGLT2) inhibitors	<0,001	0.423	0.323	0.554
	Sulfonylureas	<0,001	1.315	1.161	1.488
	Dipeptidyl peptidase 4 (DPP-4) inhibitors	0.145	1.105	0.966	1.264
	Glucagon-like peptide-1 (GLP-1) analogues	<0,001	0.596	0.439	0.809
	Biguanides (metformin)	<0,001	0.72	0.636	0.815
	Alpha glucosidase inhibitors (acarbose)	0.236	0.545	0.2	1.488
	Repaglinide	0.226	1.173	0.906	1.519
Univariate regression model for outcome of COVID-19 death
		Sig.	Exp(B)	95% C.I.for EXP(B)
				Lower	Upper
	age, years	<0,001	1.038	1.026	1.049
	Sex, female	<0,001	0.693	0.563	0.853
	DM≤2 years	0.006	0.397	0.204	0.771
	DM duration, years	<0,001	1.044	1.02	1.069
	Insulin yes	<0,001	1.593	1.246	2.036
	ACEI or ARB yes	0.115	0.837	0.672	1.044
	SARS-CoV-2 vaccination dose 1	<0,001	0.089	0.066	0.12
	SARS-CoV-2 vaccination dose 2	<0,001	0.066	0.046	0.094
	SARS-CoV-2 vaccination booster	<0,001	0.007	0.001	0.048
	Malignant neoplasms_C00_C99	0.107	1.27	0.949	1.699
	Hypertensive diseases _I10_I17	0.205	1.249	0.886	1.761
	Ischemic heart diseases _I20_I27	0.033	1.259	1.019	1.555
	Cerebrovascular diseases _I60_I71	0.024	1.368	1.042	1.796
	Chronic lower respiratory diseases _J40_J49	<0,001	1.815	1.462	2.253
	Other chronic obstructive pulmonary disease _J46	<0,001	1.867	1.474	2.364
	Renal failure _N18	<0,001	1.825	1.402	2.376
	Thiazolidinediones (pioglitazone)	0.564	0.843	0.471	1.507
	Sodium-glucose co-transporter 2 (SGLT2) inhibitors	<0,001	0.391	0.24	0.638
	Sulfonylureas	0.053	1.233	0.998	1.524
	Dipeptidyl peptidase 4 (DPP-4) inhibitors	0.325	1.121	0.893	1.408
	Glucagon-like peptide-1 (GLP-1) analogues	0.048	0.581	0.339	0.995
	Biguanides (metformin)	<0,001	0.59	0.479	0.726
	Alpha glucosidase inhibitors (acarbose)	0.841	0.866	0.212	3.532
	Repaglinide	0.235	1.29	0.848	1.965
